# Supplementary material for: H3K9me1/2 methylation limits the lifespan of daf-2 mutants in C. elegans
Source: eLife. 2022 Sep 20;11:e74812. doi: 10.7554/eLife.74812 (PMC9514849; doi:10.7554/eLife.74812)
Supplement: Figure 2—source data 1. [file elife-74812-fig2-data1.zip]

Archive with 18 entries (16 files):
- source data 1/
- source data 1/figure2A/
- source data 1/figure2A/Actin-met-2.scn
- source data 1/figure2A/Actin-met-2.tif
- source data 1/figure2A/Actin-set-25.scn
- source data 1/figure2A/Actin-set-25.tif
- source data 1/figure2A/H3K9me1-met-2.scn
- source data 1/figure2A/H3K9me1-met-2.tif
- source data 1/figure2A/H3K9me1-set-25.scn
- source data 1/figure2A/H3K9me1-set-25.tif
- source data 1/figure2A/H3K9me2-met-2.scn
- source data 1/figure2A/H3K9me2-met-2.tif
- source data 1/figure2A/H3K9me2-set-25.scn
- source data 1/figure2A/H3K9me2-set-25.tif
- source data 1/figure2A/H3K9me3-met-2.scn
- source data 1/figure2A/H3K9me3-met-2.tif
- source data 1/figure2A/H3K9me3-set-25.scn
- source data 1/figure2A/H3K9me3-set-25.tif
