# Supplementary material for: H3K9me1/2 methylation limits the lifespan of daf-2 mutants in C. elegans
Source: eLife. 2022 Sep 20;11:e74812. doi: 10.7554/eLife.74812 (PMC9514849; doi:10.7554/eLife.74812)
Supplement: Figure 8—source data 1. [file elife-74812-fig8-data1.zip]

Archive with 76 entries (70 files):
- source data 2/
- source data 2/figure8A/
- source data 2/figure8A/Actin.scn
- source data 2/figure8A/Actin.tif
- source data 2/figure8A/H3.scn
- source data 2/figure8A/H3.tif
- source data 2/figure8A/H3K23me2.scn
- source data 2/figure8A/H3K23me2.tif
- source data 2/figure8A/H3K23me3.scn
- source data 2/figure8A/H3K23me3.tif
- source data 2/figure8A/H3K27me1.scn
- source data 2/figure8A/H3K27me1.tif
- source data 2/figure8A/H3K27me2.scn
- source data 2/figure8A/H3K27me2.tif
- source data 2/figure8A/H3K27me3.scn
- source data 2/figure8A/H3K27me3.tif
- source data 2/figure8A/H3K36me1.scn
- source data 2/figure8A/H3K36me1.tif
- source data 2/figure8A/H3K36me2.scn
- source data 2/figure8A/H3K36me2.tif
- source data 2/figure8A/H3K36me3.scn
- source data 2/figure8A/H3K36me3.tif
- source data 2/figure8A/H3K4me1.scn
- source data 2/figure8A/H3K4me1.tif
- source data 2/figure8A/H3K4me2.scn
- source data 2/figure8A/H3K4me2.tif
- source data 2/figure8A/H3K4me3.scn
- source data 2/figure8A/H3K4me3.tif
- source data 2/figure8A/H3K9me1-1.scn
- source data 2/figure8A/H3K9me1-1.tif
- source data 2/figure8A/H3K9me1-2.scn
- source data 2/figure8A/H3K9me1-2.tif
- source data 2/figure8A/H3K9me1-3.scn
- source data 2/figure8A/H3K9me1-3.tif
- source data 2/figure8A/H3K9me2-1.scn
- source data 2/figure8A/H3K9me2-1.tif
- source data 2/figure8A/H3K9me2-2.scn
- source data 2/figure8A/H3K9me2-2.tif
- source data 2/figure8A/H3K9me2-3.scn
- source data 2/figure8A/H3K9me2-3.tif
- source data 2/figure8A/H3K9me3-1.scn
- source data 2/figure8A/H3K9me3-1.tif
- source data 2/figure8A/H3K9me3-2.scn
- source data 2/figure8A/H3K9me3-2.tif
- source data 2/figure8A/H3K9me3-3.scn
- source data 2/figure8A/H3K9me3-3.tif
- source data 2/figure8B/
- source data 2/figure8B/replicate 1/
- source data 2/figure8B/replicate 1/Actin.scn
- source data 2/figure8B/replicate 1/Actin.tif
- source data 2/figure8B/replicate 1/H3 e.scn
- source data 2/figure8B/replicate 1/H3K9me1.scn
- source data 2/figure8B/replicate 1/H3K9me1.tif
- source data 2/figure8B/replicate 1/H3K9me2.scn
- source data 2/figure8B/replicate 1/H3K9me2.tif
- source data 2/figure8B/replicate 1/H3K9me3.scn
- source data 2/figure8B/replicate 1/H3K9me3.tif
- source data 2/figure8B/replicate 1/H3.tif
- source data 2/figure8B/replicate 2/
- source data 2/figure8B/replicate 2/Actin.scn
- source data 2/figure8B/replicate 2/Actin.tif
- source data 2/figure8B/replicate 2/H3K9me1.scn
- source data 2/figure8B/replicate 2/H3K9me1.tif
- source data 2/figure8B/replicate 2/H3K9me2.scn
- source data 2/figure8B/replicate 2/H3K9me2.tif
- source data 2/figure8B/replicate 2/H3K9me3.scn
- source data 2/figure8B/replicate 2/H3K9me3.tif
- source data 2/figure8B/replicate 3/
- source data 2/figure8B/replicate 3/Actin.scn
- source data 2/figure8B/replicate 3/Actin.tif
- source data 2/figure8B/replicate 3/H3K9me1.scn
- source data 2/figure8B/replicate 3/H3K9me1.tif
- source data 2/figure8B/replicate 3/H3K9me2.scn
- source data 2/figure8B/replicate 3/H3K9me2.tif
- source data 2/figure8B/replicate 3/H3K9me3.scn
- source data 2/figure8B/replicate 3/H3K9me3.tif
