# Supplementary material for: H3K9me1/2 methylation limits the lifespan of daf-2 mutants in C. elegans
Source: eLife. 2022 Sep 20;11:e74812. doi: 10.7554/eLife.74812 (PMC9514849; doi:10.7554/eLife.74812)
Supplement: Source code 1. [file elife-74812-code1.zip]

Archive with 1 entries (1 files):
- 18-10-2021-RA-eLife-74812/Source Code File 1.docx
